# Supplementary material for: Impact of Hypocaloric Diets on Weight Loss and Body Composition in Obese Dogs: A Meta-Analysis
Source: Animals (Basel). 2025 Jan 14;15(2):210. doi: 10.3390/ani15020210 (PMC11759159; doi:10.3390/ani15020210)
Supplement: Supplementary file 1 [file animals-15-00210-s001.zip]

Archive with 1 entries (1 files):
- animals-3296473-supplementary.pdf
